# Supplementary material for: Association of Virulence, Biofilm, and Antimicrobial Resistance Genes with Specific Clonal Complex Types of Listeria monocytogenes
Source: Microorganisms. 2023 Jun 17;11(6):1603. doi: 10.3390/microorganisms11061603 (PMC10305624; doi:10.3390/microorganisms11061603)
Supplement: Supplementary file 1 [file microorganisms-11-01603-s001.zip]

Archive with 1 entries (1 files):
- microorganisms-2398321-supplementary.xlsx
