# Supplementary material for: Association of Virulence, Biofilm, and Antimicrobial Resistance Genes with Specific Clonal Complex Types of Listeria monocytogenes
Source: Microorganisms. 2023 Jun 17;11(6):1603. doi: 10.3390/microorganisms11061603 (PMC10305624; doi:10.3390/microorganisms11061603)
Supplement: Supplementary file 1 [file microorganisms-11-01603-s001.zip › microorganisms-2398321-supplementary.xlsx]

## Sheet: Supplementary Table S1
Virulence genes in L. monocytogenes
Gene name	Aliases	Description	Ref:
aut	lmo1076	similar to autolysin (EC 3.5.1.28) (N-acetylmuramoyl-L-alanine amidase)	[68]
actA	lmo00204	actin-assembly inducing protein precursor	[69]
AgrA	lmo0051	similar to 2-components response regulator protein (AgrA from Staphylococcus)
AgrC	lmo0050	similar to sensor histidine kinase (AgrC from Staphylococcus)
ami	lmo02558	autolysin, amidase
bsh	lmo2067	similar to conjugated bile acid hydrolase
cheA	lmo0692	two-component sensor histidine kinase CheA
cheY	lmo0691	Chemotaxis response regulator CheY
cwhA; iap	lmo0582	P60 extracellular protein, invasion associated protein Iap
dltA	lmo0974	D-alanine-activating enzyme (dae), D-alanine-D-alanyl carrier protein ligase (dcl)
fbpA	lmo1829	similar to fibronectin binding proteins
fur	lmo1956	similar to transcriptional regulator (Fur family)
gtcA	lmo2549	wall teichoic acid glycosylation protein GtcA
hly	lmo0202	listeriolysin O precursor
hpt	lmo0838	highly similar to hexose phosphate transport protein
inlA	lmo00433	Internalin A
inlB	lmo00434	Internalin B
inlC	lmo1786	internalin C
inlE	lmo0264	internalin like protein (LPXTG motif)
inlF	lmo0409	similar to internalin, peptidoglycan bound protein (LPxTG motif)
inlH	lmo0263	internalin H
inlK	lmo1290	similar to internalin proteins, putative peptidoglycan bound protein (LPXTG motif)
lap	lmo1634	similar to Alcohol-acetaldehyde dehydrogenase
lapB	lmo1666	peptidoglycan linked protein (LPxTG)
lgt	lmo2482	highly similar to prolipoprotein diacylglyceryl transferase
lisK	lmo1378	two-component sensor histidine kinase
lisR	lmo1377	two-component response regulator
inlI	lmo0333	similar to internalin proteins, putative peptidoglycan bound protein (LPXTG motif)
codY	lmo1280	highly similar to B. subtilis CodY protein
inlP	lmo2470	similar to internalin proteins
pdeE	lmo2491	virulence protein-coding
lntA	lmo0438	virulence protein-coding
lpeA	lmo1847	similar to adhesion binding proteins and lipoproteins with multiple specificity for metal cations (ABC transporter)
lplA1	lmo0931	similar to lipoate protein ligase A
lspA	lmo1844	lipoprotein signal peptidase
mdrM	lmo1617	similar to multidrug-efflux transporter
mpl	lmo0203	Zinc metalloproteinase precursor
oppA	lmo2196	similar to pheromone ABC transporter (binding protein)
pdgA	lmo0415	similar to endo-1,4-beta-xylanase
plcA	lmo0201	phosphatidylinositol-specific phospholipase c
plcB	lmo0205	phospholipase C
prfA	lmo0200	listeriolysin positive regulatory protein
prsA2	lmo2219	similar to post-translocation molecular chaperone
purQ	lmo1769	phosphoribosylformylglycinamidine synthetase I
srtA	lmo0929	similar to sortase
srtB	lmo2181	unknown protein	[51]
stp	lmo1821	similar to putative phosphoprotein phosphatase
svpA	lmo2185	protein coding
tagB	lmo1088	similar to teichoic acid biosynthesis protein B precursor
vip	lmo0320	similar to surface protein (peptidoglycan bound, LPXTG motif)
virR	lmo1745	similar to two-component response regulator
virS	lmo1741	similar to two-component sensor histidine kinase
Biofilm formation genes L. monocytogenes
inlL	LMON_RS10535	class 1 internalin InlL	[30]
prfA	lmo0200	listeriolysin positive regulatory protein
actA	lmo0204	actin-assembly inducing protein precursor
lmo0673	lmo0673	hypothetical protein
bapL	lmo0435	peptidoglycan binding protein
recO	lmo1460	DNA repair protein RecO
lmo2504	lmo2504	cell wall-binding protein
luxS	lmo1288	S-ribosylhomocysteinase
Acid stress tolerance genes L. monocytogenes
gadD1	Lmo0447	decarboxylase	[4]
gadD2	lmo2363
gadD3	lmo2434
gadT2	lmo2362	antiporters
gadT1	Lmo0448
lmo0444	lmo0444	stress survival islet – 1	[70]
lmo0445	lmo0445
lmo0446	lmo0446
gadD1	lmo0447
gadT1	lmo0448
AtpI	lmo2536	glutamate decarboxylase F0 unit	[71]
AtpB	lmo2535
AtpE	lmo2534
AtpF	lmo2533
AtpH	lmo2532
AtpA	lmo2531	glutamate decarboxylase F1 unit
AtpG	lmo2530
AtpD	lmo2529
AtpC	lmo2528
lisR	lmo1377	two-component regulatory system	[72]
lisK	lmo1378
HK	lmo1021	histidine kinases	[73]
rsbU	Lmo00892	similar to serine phosphatase RsbU	[74]
rsbV	lmo00893	anti-anti-sigma factor
rsbW	lmo00894	activity negative regulator
sigB	lmo895	RNA polymerase sigma-37 factor
rsbX	lmo896	serine phosphatase
ArcB	lmo0036	carbamoyltransferase	[75]
-	lmo0038	peptidylarginine deiminase	[76]
ArcC	lmo0039	carbamate kinase	[77]
AgDI	lmo0040	arginine deiminase
ArcA	lmo0043
ArgR	lmo1367
recA	lmo01398	Recombination protein	[78]
HtrA	orf2110	serine protease	[79]
thiT	lmo1429	thiamine uptake system	[80]
Cold stress tolerance genes L. monocytogenes
OppA	lmo2569	similar to dipeptide ABC transporter (dipeptide-binding protein)	[81]
gbuA	lmo1014	highly similar to glycine betaine ABC transporter (ATP-binding protein)	[82]
gbuB	lmo1015	highly similar to glycine betaine ABC transporters (permease)	[82]
gbuC	lmo1016	highly similar to glycine betaine ABC transporters (permease)	[82]
betL	lmo2092	glycine betaine transporter	[82]
OpuCA	lmo01428	similar to glycine betaine/carnitine/choline ABC transporter (ATP-binding protein)	[82]
OpuCB	lmo01427	similar to glycine betaine/carnitine/choline ABC transporter (membrane protein)	[82]
OpuCC	lmo01426	similar to glycine betaine/carnitine/choline ABC transporter (osmoprotectant-binding protein)	[82]
OpuCD	lmo01425	similar to betaine/carnitine/choline ABC transporter (membrane p)	[82]
flaA	lmo00690	flagellin protein	[83]
fbP	lmo00830	highly similar to fructose-1,6-bisphosphatase	[83]
orfX	lmo0206	hypothetical protein	[84]
sigB	lmo00895	RNA polymerase sigma-37 factor (sigma-B)	[85]
rpoN (sigL)	lmo02461	RNA polymerase sigma-54 factor (sigma-L)	[83]
bglG	lmo00501	similar to transcription antiterminator BglG family	[83]
hfq	lmo01295	similar to host factor-1 protein	[86]
degU	lmo02515	similar to B. subtilis two-component response regulator	[87]
yycJ	lmo00291	conserved hypothetical protein similar to B. subtilis YycJ protein	[83]
lhkA	lmo1508	similar to two-component sensor histidine kinase	[83]
psr	lmo0443	similar to B. subtilis transcription regulator LytR	[83]
cspL, cspA	lmo01364	similar to cold shock protein	[88]
cspD	lmo01879	similar to major cold-shock protein	[88]
fri (flp)	lmo0943	non-heme iron-binding ferritin	[83]
trxB	lmo2478	thioredoxin reductase	[83]
aroA	lmo1600	3-deoxy-D-arabino-heptulosonate 7-phosphate synthase	[83]
cysS	lmo0239	Cysteinyl-tRNA synthetase	[83]
trpG	lmo1632	highly similar to anthranilate synthase beta subunit	[83]
ltrA	lmo0389	low temperature requirement protein A	[89]
ltrB	lmo0215	low temperature requirement B protein	[89]
ltrC	lom2398	low temperature requirement C protein	[89]
groEL	lmo2068	class I heat-shock protein (chaperonin) GroEL	[83]
clpP	lmo2468	ATP-dependent Clp protease proteolytic subunit	[83]
clpB	lmo2206	similar to endopeptidase Clp ATP-binding chain B (ClpB)	[83]
deaD	lmo0866	similar to ATP-dependent RNA helicase	[90]
deaD	lmo1450	similar to ATP-dependent RNA helicase, DEAD-box family (deaD)	[90]
deaD	lmo1722	similar to ATP-dependent RNA helicase, DEAD-box family (deaD)	[90]
pgpH	lmo1466	similar to unknown proteins	[2]
yycG	lmo0288	Sensors (signal transduction)	[91]
LisR	lmo01377	two-component response regulator	[91]
resE	lmo01947	similar to two-component sensor histidine kinase (ResE)	[91]
flhA	lmo0680	similar to flagella-associated protein flhA	[92]
MotA	lmo0685	similar to motility protein (flagellar motor rotation) MotA	[92]

## Sheet: Supplementary Table S2
gbk_Accession	ST	CC	actA	ami	aut	bsh	clpC	clpE	clpP	fbpA	gtcA	hly	hpt	cwhA	inlA	inlB	inlC	inlF	inlJ	inlK	lap	lapB	llsA	llsB	llsD	llsG	llsH	llsP	llsX	llsY	lntA	lpeA	lplA+	lspA	mpl	oatA	pdgA	plcA	plcB	prfA	prsA2	smcL	vip	Total
GCA_000008285.1	1	1	-	-	-	+	+	+	+	+	+	+	+	+	+	+	+	+	-	+	+	+	+	+	+	+	+	+	+	+	+	+	+	+	+	+	+	+	+	+	+	-	+	36
GCA_000307615.1	73	1	-	-	-	+	+	+	+	+	+	+	+	+	+	+	+	+	-	+	+	+	+	+	+	+	+	+	+	+	+	+	+	+	+	+	+	+	+	+	+	-	+	36
GCA_000318055.1	1	1	-	-	-	+	+	+	+	+	+	+	+	+	+	+	+	+	-	+	+	+	+	+	+	+	+	+	+	+	+	+	+	+	+	+	+	+	+	+	+	-	+	36
GCA_000438665.2	1	1	-	-	-	+	+	+	+	+	+	+	+	+	+	+	+	+	-	+	+	+	+	+	+	+	+	+	+	+	+	+	+	+	+	+	+	+	+	+	+	-	+	36
GCA_000513615.1	1	1	-	-	-	+	+	+	+	+	+	+	+	+	+	+	+	+	-	+	+	+	+	+	+	+	+	+	+	+	+	+	+	+	+	+	+	+	+	+	+	-	+	36
GCA_000568935.1	79	1	-	-	-	+	+	+	+	+	+	+	+	+	+	+	+	+	-	+	+	+	+	+	+	+	+	+	+	+	+	+	+	+	+	+	+	+	+	+	+	-	+	36
GCA_000600015.1	1	1	-	-	-	+	+	+	+	+	+	+	+	+	+	+	+	+	-	+	+	+	+	+	+	+	+	+	+	+	+	+	+	+	+	+	+	+	+	+	+	-	+	36
GCA_000800335.1	1	1	-	-	-	+	+	+	+	+	+	+	+	+	+	+	+	+	-	+	+	+	+	+	+	+	+	+	+	+	+	+	+	+	+	+	+	+	+	+	+	-	+	36
GCA_001454845.1	73	1	-	-	-	+	+	+	+	+	+	+	+	+	+	+	+	+	-	+	+	+	+	+	+	+	+	+	+	+	+	+	+	+	+	+	+	+	+	+	+	-	+	36
GCA_002213885.1	1	1	-	-	-	+	+	+	+	+	+	+	+	+	+	+	+	+	-	+	+	+	+	+	+	+	+	+	+	+	+	+	+	+	+	+	+	+	+	+	+	-	+	36
GCA_002213925.1	1	1	-	-	-	+	+	+	+	+	+	+	+	+	+	+	+	+	-	+	+	+	+	+	+	+	+	+	+	+	+	+	+	+	+	+	+	+	+	+	+	-	+	36
GCA_002213945.1	1	1	-	-	-	+	+	+	+	+	+	+	+	+	+	+	+	+	-	+	+	+	+	+	+	+	+	+	+	+	+	+	+	+	+	+	+	+	+	+	+	-	+	36
GCA_002213985.1	1	1	-	-	-	+	+	+	+	+	+	+	+	+	+	+	+	+	-	+	+	+	+	+	+	+	+	+	+	+	+	+	+	+	+	+	+	+	+	+	+	-	+	36
GCA_002214005.1	1	1	-	-	-	+	+	+	+	+	+	+	+	+	+	+	+	+	-	+	+	+	+	+	+	+	+	+	+	+	+	+	+	+	+	+	+	+	+	+	+	-	+	36
GCA_002214065.1	1	1	-	-	-	+	+	+	+	+	-	+	+	+	+	+	+	+	-	+	+	+	+	+	+	+	+	+	+	+	+	+	+	+	+	+	+	+	+	+	+	-	+	35
GCA_003409075.1	328	1	-	-	-	+	+	+	+	+	+	+	+	+	+	+	+	+	-	+	+	+	+	+	+	+	+	+	+	+	+	+	+	+	+	+	+	+	+	+	+	-	+	36
GCA_003433415.1	308	1	-	-	-	+	+	+	+	+	+	+	+	+	+	+	+	+	-	+	+	+	+	+	+	+	+	+	+	+	+	+	+	+	+	+	+	+	+	+	+	-	+	36
GCA_003722375.1	1	1	-	-	-	+	+	+	+	+	+	+	+	+	+	+	+	+	-	+	+	+	+	+	+	+	+	+	+	+	+	+	+	+	+	+	+	+	+	+	+	-	+	36
GCA_006364035.1	449	1	-	-	-	+	+	+	+	+	+	+	+	+	+	+	+	+	-	+	+	+	+	+	+	+	+	+	+	+	+	+	+	+	+	+	+	+	+	+	+	-	+	36
GCA_016775745.1	1	1	-	-	-	+	+	+	+	+	+	+	+	+	+	+	+	+	-	+	+	+	+	+	+	+	+	+	+	+	+	+	+	+	+	+	+	+	+	+	+	-	+	36
GCA_016775765.1	1	1	-	-	-	+	+	+	+	+	+	+	+	+	+	+	+	+	-	+	+	+	+	+	+	+	+	+	+	+	+	+	+	+	+	+	+	+	+	+	+	-	+	36
GCA_018106265.1	515	1	-	-	-	+	+	+	+	+	+	+	+	+	+	+	+	+	-	+	+	+	+	+	+	+	+	+	+	+	+	+	+	+	+	+	+	+	+	+	+	-	+	36
GCA_018336715.1	1	1	-	-	-	+	+	+	+	+	+	+	+	+	+	+	+	+	-	+	+	+	+	+	+	+	+	+	+	+	+	+	+	+	+	+	+	+	+	+	+	-	+	36
GCA_018736025.1	1	1	-	-	-	+	+	+	+	+	+	+	+	+	+	+	+	+	-	+	+	+	+	+	+	+	+	+	+	+	+	+	+	+	+	+	+	+	+	+	+	-	+	36
GCA_900275645.1	1	1	-	-	-	+	+	+	+	+	+	+	+	+	+	+	+	+	-	+	+	+	+	+	+	+	+	+	+	+	+	+	+	+	+	+	+	+	+	+	+	-	+	36
GCA_000195395.6	2	2	+	-	-	+	+	+	+	+	+	+	+	+	+	+	+	+	-	+	+	+	-	-	-	-	-	-	-	-	+	+	+	+	+	+	+	+	+	+	+	-	+	29
GCA_000307025.1	2	2	+	-	-	+	+	+	+	+	+	+	+	+	+	+	+	+	-	+	+	+	-	-	-	-	-	-	-	-	+	+	+	+	+	+	+	+	+	+	+	-	+	29
GCA_001454905.1	2	2	+	-	-	+	+	+	+	+	+	+	+	+	+	+	+	+	-	+	+	+	-	-	-	-	-	-	-	-	+	+	+	+	+	+	+	+	+	+	+	-	+	29
GCA_001454925.1	290	2	+	-	-	+	+	+	+	+	+	+	+	+	+	+	+	+	-	+	+	+	-	-	-	-	-	-	-	-	+	+	+	+	+	+	+	+	+	+	+	-	+	29
GCA_001889585.2	145	2	+	-	-	+	+	+	+	+	+	+	+	+	+	+	+	+	-	+	+	+	-	-	-	-	-	-	-	-	+	+	+	+	+	+	+	+	+	+	+	-	+	29
GCA_001889645.2	2	2	+	-	-	+	+	+	+	+	+	+	+	+	+	+	+	+	-	+	+	+	-	-	-	-	-	-	-	-	+	+	+	+	+	+	+	+	+	+	+	-	+	29
GCA_001999045.1	2	2	+	-	-	+	+	+	+	+	+	+	+	+	+	+	+	+	-	+	+	+	-	-	-	-	-	-	-	-	+	+	+	+	+	+	+	+	+	+	+	-	+	29
GCA_002025165.1	2	2	+	-	-	+	+	+	+	+	+	+	+	+	+	+	+	+	-	+	+	+	-	-	-	-	-	-	-	-	+	+	+	+	+	+	+	+	+	+	+	-	+	29
GCA_003030405.1	2	2	+	-	-	+	+	+	+	+	+	+	+	+	+	+	+	+	-	+	+	+	-	-	-	-	-	-	-	-	+	+	+	+	+	+	+	+	+	+	+	-	+	29
GCA_003031895.1	145	2	+	-	-	+	+	+	+	+	+	+	+	+	+	+	+	+	-	+	+	+	-	-	-	-	-	-	-	-	+	+	+	+	+	+	+	+	+	+	+	-	+	29
GCA_003031915.1	2	2	+	-	-	+	+	+	+	+	+	+	+	+	+	+	+	+	-	+	+	+	-	-	-	-	-	-	-	-	+	+	+	+	+	+	+	+	+	+	+	-	+	29
GCA_003032055.1	2	2	+	-	-	+	+	+	+	+	+	+	+	+	+	+	+	+	-	+	+	+	-	-	-	-	-	-	-	-	+	+	+	+	+	+	+	+	+	+	+	-	+	29
GCA_003390475.1	145	2	+	-	-	+	+	+	+	+	+	+	+	+	+	+	+	+	-	+	+	+	-	-	-	-	-	-	-	-	+	+	+	+	+	+	+	+	+	+	+	-	+	29
GCA_006364655.1	145	2	+	-	-	+	+	+	+	+	+	+	+	+	+	+	+	+	-	+	+	+	-	-	-	-	-	-	-	-	+	+	+	+	+	+	+	+	+	+	+	-	+	29
GCA_009866905.1	290	2	+	-	-	+	+	+	+	+	+	+	+	+	+	+	+	+	-	+	+	+	-	-	-	-	-	-	-	-	+	+	+	+	+	+	+	+	+	+	+	-	+	29
GCA_014983505.1	2	2	+	-	-	+	+	+	+	+	+	+	+	+	+	+	+	+	-	+	+	+	-	-	-	-	-	-	-	-	+	+	+	+	+	+	+	+	+	+	+	-	+	29
GCA_018336755.1	2	2	+	-	-	+	+	+	+	+	+	+	+	+	+	+	+	+	-	+	+	+	-	-	-	-	-	-	-	-	+	+	+	+	+	+	+	+	+	+	+	-	+	29
GCA_018336775.1	2	2	+	-	-	+	+	+	+	+	+	+	+	+	+	+	+	+	-	+	+	+	-	-	-	-	-	-	-	-	+	+	+	+	+	+	+	+	+	+	+	-	+	29
GCA_022869685.1	145	2	+	-	-	+	+	+	+	+	+	+	+	+	+	+	+	+	-	+	+	+	-	-	-	-	-	-	-	-	+	+	+	+	+	+	+	+	+	+	+	-	+	29
GCA_000197755.2	66	3	+	+	+	+	+	+	+	+	+	+	+	+	+	+	+	+	-	+	+	+	+	+	+	+	+	+	+	+	+	+	+	+	+	+	+	+	+	+	+	-	+	39
GCA_000438585.1	3	3	+	+	+	+	+	+	+	+	+	+	+	+	+	+	+	+	-	+	+	+	+	+	+	+	+	+	+	+	+	+	+	+	+	+	+	+	+	+	+	-	+	39
GCA_000438685.2	3	3	+	+	+	+	+	+	+	+	+	+	+	+	+	+	+	+	-	+	+	+	+	+	-	+	+	-	+	+	+	+	+	+	+	+	+	+	+	+	+	-	+	37
GCA_004142705.2	3	3	+	+	+	+	+	+	+	+	+	+	+	+	+	+	+	+	-	+	+	+	+	+	+	+	+	+	+	+	+	+	+	+	+	+	+	+	+	+	+	-	+	39
GCA_014843275.1	3	3	+	+	+	+	+	+	+	+	+	+	+	+	+	+	+	+	-	+	+	+	+	+	+	+	+	+	+	+	+	+	+	+	+	+	+	+	+	+	+	-	+	39
GCA_023515845.1	3	3	+	+	+	+	+	+	+	+	+	+	+	+	+	+	+	+	-	+	+	+	+	+	+	+	+	+	+	+	+	+	+	+	+	+	+	+	+	+	+	-	+	39
GCA_000026705.1	4	4	-	-	-	+	+	+	+	+	+	+	+	+	+	+	+	+	+	+	+	+	+	+	+	+	+	+	+	+	+	+	+	+	+	+	+	+	+	+	+	-	+	37
GCA_000258905.1	4	4	-	-	-	+	+	+	+	+	+	+	+	+	+	+	+	+	-	+	+	+	+	+	+	+	+	+	+	+	+	+	+	+	+	+	+	+	+	+	+	-	+	36
GCA_000307085.1	4	4	-	-	-	+	+	+	+	+	+	+	+	+	+	+	+	+	+	+	+	+	+	+	+	+	+	+	+	+	+	+	+	+	+	+	+	+	+	+	+	-	+	37
GCA_000950775.1	4	4	-	-	-	+	+	+	+	+	+	+	+	+	+	+	+	+	+	+	+	+	+	+	+	+	+	+	+	+	+	+	+	+	+	+	+	+	+	+	+	-	+	37
GCA_008807955.1	219	4	-	-	-	+	+	+	+	+	+	+	+	+	+	+	+	+	-	+	+	+	+	+	+	+	+	+	+	+	+	+	+	+	+	+	+	+	+	+	+	-	+	36
GCA_018966765.1	4	4	-	-	-	+	+	+	+	+	+	+	+	+	+	+	+	+	+	+	+	+	+	+	+	+	+	+	+	+	+	+	+	+	+	+	+	+	+	+	+	-	+	37
GCA_900231485.1	4	4	-	-	-	+	+	+	+	+	+	+	+	+	+	+	+	+	+	+	+	+	+	+	+	+	+	+	+	+	+	+	+	+	+	+	+	+	+	+	+	-	+	37
GCA_000438625.1	5	5	-	+	+	+	+	+	+	+	+	+	+	+	+	+	+	+	-	+	+	+	-	-	-	-	-	-	-	-	+	+	+	+	+	+	+	+	+	+	+	-	+	30
GCA_001005925.2	5	5	-	+	+	+	+	+	+	+	+	+	+	+	+	+	+	+	-	+	+	+	-	-	-	-	-	-	-	-	+	+	+	+	+	+	+	+	+	+	+	-	+	30
GCA_001027165.1	5	5	-	+	+	+	+	+	+	+	+	+	+	+	+	+	+	+	-	+	+	+	-	-	-	-	-	-	-	-	+	+	+	+	+	+	+	+	+	+	+	-	+	30
GCA_001548585.2	5	5	-	+	+	+	+	+	+	+	+	+	+	+	+	+	+	+	-	+	+	+	-	-	-	-	-	-	-	-	+	+	+	+	+	+	+	+	+	+	+	-	+	30
GCA_001548635.2	5	5	-	+	+	+	+	+	+	+	+	+	+	+	+	+	+	+	-	+	+	+	-	-	-	-	-	-	-	-	+	+	+	+	+	+	+	+	+	+	+	-	+	30
GCA_001908335.2	5	5	-	+	+	+	+	+	+	+	+	+	+	+	+	+	+	+	-	+	+	+	-	-	-	-	-	-	-	-	+	+	+	+	+	+	+	+	+	+	+	-	+	30
GCA_002208215.1	5	5	-	+	+	+	+	+	+	+	+	+	+	+	+	+	+	+	-	+	+	+	-	-	-	-	-	-	-	-	+	+	+	+	+	+	+	+	+	+	+	-	+	30
GCA_002214085.1	5	5	-	+	+	+	+	+	+	+	+	+	+	+	+	+	+	+	-	+	+	+	-	-	-	-	-	-	-	-	+	+	+	+	+	+	+	+	+	+	+	-	+	30
GCA_002214105.1	5	5	-	+	+	+	+	+	+	+	+	+	+	+	+	+	+	+	-	+	+	+	-	-	-	-	-	-	-	-	+	+	+	+	+	+	+	+	+	+	+	-	+	30
GCA_002285655.1	5	5	-	+	+	+	+	+	+	+	+	+	+	+	+	+	+	+	-	+	+	+	-	-	-	-	-	-	-	-	+	+	+	+	+	+	+	+	+	+	+	-	+	30
GCA_002285835.1	5	5	-	+	+	+	+	+	+	+	+	+	+	+	+	+	+	+	-	+	+	+	-	-	-	-	-	-	-	-	+	+	+	+	+	+	+	+	+	+	+	-	+	30
GCA_009648695.1	5	5	-	+	+	+	+	+	+	+	+	+	+	+	+	+	+	+	-	+	+	+	-	-	-	-	-	-	-	-	+	+	+	+	+	+	+	+	+	+	+	-	+	30
GCA_016800985.1	5	5	-	+	+	+	+	+	+	+	+	+	+	+	+	-	+	+	-	+	+	+	-	-	-	-	-	-	-	-	+	+	+	+	+	+	+	+	+	+	+	-	+	29
GCA_902385845.1	5	5	-	+	+	+	+	+	+	+	+	+	+	+	+	+	+	+	-	+	+	+	-	-	-	-	-	-	-	-	+	+	+	+	+	+	+	+	+	+	+	-	+	30
GCA_000195435.4	6	6	+	-	-	+	+	+	+	+	+	+	+	+	+	+	+	+	-	+	+	+	+	+	+	+	+	+	+	+	+	+	+	+	+	+	+	+	+	+	+	-	+	37
GCA_000438705.2	6	6	+	-	-	+	+	+	+	+	+	+	+	+	+	+	+	+	-	+	+	+	+	+	+	+	+	+	+	+	+	+	+	+	+	+	+	+	+	+	+	-	+	37
GCA_000438725.2	6	6	+	-	-	+	+	+	+	+	+	+	+	+	+	+	+	+	-	+	+	+	+	+	+	+	+	+	+	+	+	+	+	+	+	+	+	+	+	+	+	-	+	37
GCA_000438745.2	6	6	+	-	-	+	+	+	+	+	+	+	+	+	+	+	+	+	-	+	+	+	+	+	+	+	+	+	+	+	+	+	+	+	+	+	+	+	+	+	+	-	+	37
GCA_000681515.2	6	6	+	-	-	+	+	+	+	+	+	+	+	+	+	+	+	+	-	+	+	+	+	+	+	+	+	+	+	+	+	+	+	+	+	+	+	+	+	+	+	-	+	37
GCA_000808055.1	6	6	+	-	-	+	+	+	+	+	+	+	+	+	+	+	+	+	-	+	+	+	+	-	+	+	+	+	+	+	+	+	+	+	+	+	+	+	+	+	+	-	+	36
GCA_001188025.2	6	6	+	-	-	+	+	+	+	+	+	+	+	+	+	+	+	+	-	+	+	+	+	+	+	+	+	+	+	+	+	+	+	+	+	+	+	+	+	+	+	-	+	37
GCA_001999165.1	6	6	+	-	-	+	+	+	+	+	+	+	+	+	+	+	+	+	-	+	+	+	+	+	+	+	+	+	+	+	+	+	+	+	+	+	+	+	+	+	+	-	+	37
GCA_004101665.1	6	6	+	-	-	+	+	+	+	+	+	+	+	+	+	+	+	+	-	+	+	+	+	+	+	+	+	+	+	+	+	+	+	+	+	+	+	+	+	+	+	-	+	37
GCA_004501425.3	6	6	+	-	-	+	+	+	+	+	+	+	+	+	+	+	+	+	-	+	+	+	+	+	+	+	+	+	+	+	+	+	+	+	+	+	+	+	+	+	+	-	+	37
GCA_004638545.3	6	6	+	-	-	+	+	+	+	+	+	+	+	+	+	+	+	+	-	+	+	+	+	+	+	+	+	+	+	+	+	+	+	+	+	+	+	+	+	+	+	-	+	37
GCA_013137935.1	6	6	+	-	-	+	+	+	+	+	+	+	+	+	+	+	+	+	-	+	+	+	+	+	+	+	+	+	+	+	+	+	+	+	+	+	+	+	+	+	+	-	+	37
GCA_013177375.1	6	6	+	-	-	+	+	+	+	+	+	+	+	+	+	+	+	+	-	+	+	+	+	+	+	+	+	+	+	+	+	+	+	+	+	+	+	+	+	+	+	-	+	37
GCA_013177395.1	6	6	+	-	-	+	+	+	+	+	+	+	+	+	+	+	+	+	-	+	+	+	+	+	+	+	+	+	+	+	+	+	+	+	+	+	+	+	+	+	+	-	+	37
GCA_013177415.1	6	6	+	-	-	+	+	+	+	+	+	+	+	+	+	+	+	+	-	+	+	+	+	+	+	+	+	+	+	+	+	+	+	+	+	+	+	+	+	+	+	-	+	37
GCA_014334275.1	6	6	+	-	-	+	+	+	+	+	+	+	+	+	+	+	+	+	-	+	+	+	+	+	+	+	+	+	+	+	+	+	+	+	+	+	+	+	+	+	+	-	+	37
GCA_014983645.1	6	6	+	-	-	+	+	+	+	+	+	+	+	+	+	+	+	+	-	+	+	+	+	+	+	+	+	+	+	+	+	+	+	+	+	+	+	+	+	+	+	-	+	37
GCA_018604185.1	6	6	+	-	-	+	+	+	+	+	+	+	+	+	+	+	+	+	-	+	+	+	+	+	+	+	+	+	+	+	+	+	+	+	+	+	+	+	+	+	+	-	+	37
GCA_905219375.1	6	6	+	-	-	+	+	+	+	+	+	+	+	+	+	+	+	+	-	+	+	+	+	+	+	+	+	+	+	+	+	+	+	+	+	+	+	+	+	+	+	-	+	37
GCA_905219385.1	6	6	+	-	-	+	+	+	+	+	+	+	+	+	+	+	+	+	-	+	+	+	+	+	+	+	+	+	+	+	+	+	+	+	+	+	+	+	+	+	+	-	+	37
GCA_000168695.2	85	7	+	+	+	+	+	+	+	+	+	+	+	+	+	+	+	+	+	+	+	+	-	-	-	-	-	-	-	-	+	+	+	+	+	+	+	+	+	+	+	-	-	31
GCA_000307045.1	12	7	+	+	+	+	+	+	+	+	+	+	+	+	+	+	+	+	+	+	+	+	-	-	-	-	-	-	-	-	+	+	+	+	+	+	+	+	+	-	+	-	-	30
GCA_000568475.1	12	7	+	+	+	+	+	+	+	+	+	+	+	+	+	+	+	+	+	+	+	+	-	-	-	-	-	-	-	-	+	+	+	+	+	+	+	+	+	+	+	-	-	31
GCA_000582845.1	12	7	+	+	+	+	+	+	+	+	+	+	+	+	+	+	+	+	+	+	+	+	-	-	-	-	-	-	-	-	+	+	+	+	+	+	+	+	+	+	+	-	-	31
GCA_001027085.1	7	7	+	+	+	+	+	+	+	+	+	+	+	+	+	+	+	+	+	+	+	+	-	-	-	-	-	-	-	-	+	+	+	+	+	+	+	+	+	+	+	-	-	31
GCA_001027205.1	7	7	+	+	+	+	+	+	+	+	+	+	+	+	+	+	+	+	+	+	+	+	-	-	-	-	-	-	-	-	+	+	+	+	+	+	+	+	+	+	+	-	-	31
GCA_001551855.1	7	7	+	+	+	+	+	+	+	+	+	+	+	+	+	+	+	+	+	+	+	+	-	-	-	-	-	-	-	-	+	+	+	+	+	+	+	+	+	+	+	-	-	31
GCA_001596775.2	7	7	+	+	+	+	+	+	+	+	+	+	+	+	+	+	+	+	+	+	+	+	-	-	-	-	-	-	-	-	+	+	+	+	+	+	+	+	+	+	+	-	-	31
GCA_002214125.1	7	7	+	+	+	+	+	+	+	+	+	+	+	+	+	+	+	+	+	+	+	+	-	-	-	-	-	-	-	-	+	+	+	+	+	+	+	+	+	+	+	-	-	31
GCA_002214145.1	7	7	+	+	+	+	+	+	+	+	+	+	+	+	+	+	+	+	+	+	+	+	-	-	-	-	-	-	-	-	+	+	+	+	+	+	+	+	+	+	+	-	-	31
GCA_003144075.1	7	7	+	+	+	+	+	+	+	+	+	+	+	+	+	+	+	+	+	+	+	+	-	-	-	-	-	-	-	-	+	+	+	+	+	+	+	+	+	+	+	-	-	31
GCA_003900515.2	7	7	+	+	+	+	+	+	+	+	+	+	+	+	+	+	+	+	+	+	+	+	-	-	-	-	-	-	-	-	+	+	+	+	+	+	+	+	+	+	+	-	-	31
GCA_004763665.2	7	7	+	+	+	+	+	+	+	+	+	+	+	+	+	+	+	+	+	+	+	+	-	-	-	-	-	-	-	-	+	+	+	+	+	+	+	+	+	+	+	-	-	31
GCA_014304675.1	7	7	+	+	+	+	+	+	+	+	+	+	+	+	+	+	+	+	+	+	+	+	-	-	-	-	-	-	-	-	+	+	+	+	+	+	+	+	+	+	+	-	-	31
GCA_014304695.1	7	7	+	+	+	+	+	+	+	+	+	+	+	+	+	+	+	+	+	+	+	+	-	-	-	-	-	-	-	-	+	+	+	+	+	+	+	+	+	+	+	-	-	31
GCA_014304775.1	7	7	+	+	+	+	+	+	+	+	+	+	+	+	+	+	+	+	+	+	+	+	-	-	-	-	-	-	-	-	+	+	+	+	+	+	+	+	+	+	+	-	-	31
GCA_014843295.1	12	7	+	+	+	+	+	+	+	+	+	+	+	+	+	+	+	+	+	+	+	+	-	-	-	-	-	-	-	-	+	+	+	+	+	+	+	+	+	+	+	-	-	31
GCA_018336695.1	7	7	+	+	+	+	+	+	+	+	+	+	+	+	+	+	+	+	+	+	+	+	-	-	-	-	-	-	-	-	+	+	+	+	+	+	+	+	+	+	+	-	-	31
GCA_018336735.1	7	7	+	+	+	+	+	+	+	+	+	+	+	+	+	+	+	+	+	+	+	+	-	-	-	-	-	-	-	-	+	+	+	+	+	+	+	+	+	+	+	-	-	31
GCA_018336795.1	7	7	+	+	+	+	+	+	+	+	+	+	+	+	+	+	+	+	+	+	+	+	-	-	-	-	-	-	-	-	+	+	+	+	+	+	+	+	+	+	+	-	-	31
GCA_022220745.1	7	7	+	+	+	+	+	+	+	+	+	+	+	+	+	+	+	+	+	+	+	+	-	-	-	-	-	-	-	-	+	+	+	+	+	+	+	+	+	+	+	-	-	31
GCA_900187225.1	107	7	+	+	+	+	+	+	+	+	+	+	+	+	+	+	+	+	+	+	+	+	-	-	-	-	-	-	-	-	+	+	+	+	+	+	+	+	+	-	+	-	-	30
GCA_900637775.1	12	7	+	+	+	+	+	-	+	+	+	+	+	+	+	+	+	+	+	+	+	+	-	-	-	-	-	-	-	-	+	+	+	+	+	+	+	+	+	+	+	-	-	30
GCA_900637785.1	12	7	+	+	+	+	+	+	+	+	+	+	+	+	+	+	+	+	+	+	+	+	-	-	-	-	-	-	-	-	+	+	+	+	+	+	+	+	+	+	+	-	-	31
GCA_000022925.1	120	8	+	+	+	+	+	+	+	+	+	+	+	+	+	+	+	+	+	+	+	+	-	-	-	-	-	-	-	-	+	+	+	+	+	+	+	+	+	+	+	-	-	31
GCA_000093125.2	292	8	+	+	+	+	+	+	+	+	+	+	+	+	+	+	+	+	+	+	+	+	-	-	-	-	-	-	-	-	+	+	+	+	+	+	+	+	+	+	+	-	-	31
GCA_000513595.1	292	8	+	+	+	+	+	+	+	+	+	+	+	+	+	+	+	+	+	+	+	+	-	-	-	-	-	-	-	-	+	+	+	+	+	+	+	+	+	+	+	-	-	31
GCA_000513635.1	292	8	+	+	+	+	+	+	+	+	+	+	+	+	+	+	+	+	+	+	+	+	-	-	-	-	-	-	-	-	+	+	+	+	+	+	+	+	+	+	+	-	-	31
GCA_000513655.1	292	8	+	+	+	+	+	+	+	+	+	+	+	+	+	+	+	+	+	+	+	+	-	-	-	-	-	-	-	-	+	+	+	+	+	+	+	+	+	+	+	-	-	31
GCA_000513675.1	120	8	+	+	+	+	+	+	+	+	+	+	+	+	+	+	+	+	+	+	+	+	-	-	-	-	-	-	-	-	+	+	+	+	+	+	+	+	+	+	+	-	-	31
GCA_000513695.1	120	8	+	+	+	+	+	+	+	+	+	+	+	+	+	+	+	+	+	+	+	+	-	-	-	-	-	-	-	-	+	+	+	+	+	+	+	+	+	+	+	-	-	31
GCA_000613085.1	8	8	+	+	+	+	+	+	+	+	+	+	+	+	+	+	+	+	+	+	+	+	-	-	-	-	-	-	-	-	+	+	+	+	+	+	+	+	+	+	+	-	-	31
GCA_001483445.1	8	8	+	+	+	+	+	+	+	+	+	+	+	+	+	+	+	+	+	+	+	+	-	-	-	-	-	-	-	-	+	+	+	+	+	+	+	+	+	+	+	-	-	31
GCA_001513695.1	8	8	+	-	+	+	+	+	+	+	+	+	+	+	+	+	+	+	+	+	+	+	-	-	-	-	-	-	-	-	+	+	+	+	+	+	+	+	+	+	+	-	-	30
GCA_001913195.1	120	8	+	+	+	+	+	+	+	+	+	+	+	+	+	+	+	+	+	+	+	+	-	-	-	-	-	-	-	-	+	+	+	+	+	+	+	+	+	+	+	-	-	31
GCA_001952735.1	120	8	+	+	+	+	+	+	+	+	+	+	+	+	+	+	+	+	+	+	+	+	-	-	-	-	-	-	-	-	+	+	+	+	+	+	+	+	+	+	+	-	-	31
GCA_001952755.1	292	8	+	+	+	+	+	+	+	+	+	+	+	+	+	+	+	+	+	+	+	+	-	-	-	-	-	-	-	-	+	+	+	+	+	+	+	+	+	+	+	-	-	31
GCA_001952775.1	292	8	+	+	+	+	+	+	+	+	+	+	+	+	+	+	+	+	+	+	+	+	-	-	-	-	-	-	-	-	+	+	+	+	+	+	+	+	+	+	+	-	-	31
GCA_001952795.1	120	8	+	+	+	+	+	+	+	+	+	+	+	+	+	+	+	+	+	+	+	+	-	-	-	-	-	-	-	-	+	+	+	+	+	+	+	+	+	+	+	-	-	31
GCA_001999025.1	120	8	+	+	+	+	+	+	+	+	+	+	+	+	+	+	+	+	+	+	+	+	-	-	-	-	-	-	-	-	+	+	+	+	+	+	+	+	+	+	+	-	-	31
GCA_002213545.1	120	8	+	+	+	+	+	+	+	+	+	+	+	+	+	+	+	+	+	+	+	+	-	-	-	-	-	-	-	-	+	+	+	+	+	+	+	+	+	+	+	-	-	31
GCA_002213565.1	292	8	+	+	+	+	+	+	+	+	+	+	+	+	+	+	+	+	+	+	+	+	-	-	-	-	-	-	-	-	+	+	+	+	+	+	+	+	+	+	+	-	-	31
GCA_002213585.1	292	8	+	+	+	+	+	+	+	+	+	+	+	+	+	+	+	+	+	+	+	+	-	-	-	-	-	-	-	-	+	+	+	+	+	+	+	+	+	+	+	-	-	31
GCA_002213605.1	292	8	+	+	+	+	+	+	+	+	+	+	+	+	+	+	+	+	+	+	+	+	-	-	-	-	-	-	-	-	+	+	+	+	+	+	+	+	+	+	+	-	-	31
GCA_002213625.1	120	8	+	+	+	+	+	+	+	+	+	+	+	+	+	+	+	+	+	+	+	+	-	-	-	-	-	-	-	-	+	+	+	+	+	+	+	+	+	+	+	-	-	31
GCA_002213645.1	120	8	+	+	+	+	+	+	+	+	+	+	+	+	+	+	+	+	+	+	+	+	-	-	-	-	-	-	-	-	+	+	+	+	+	+	+	+	+	+	+	-	-	31
GCA_002213665.1	120	8	+	+	+	+	+	+	+	+	+	+	+	+	+	+	+	+	+	+	+	+	-	-	-	-	-	-	-	-	+	+	+	+	+	+	+	+	+	+	+	-	-	31
GCA_002213685.1	120	8	+	+	+	+	+	+	+	+	+	+	+	+	+	+	+	+	+	+	+	+	-	-	-	-	-	-	-	-	+	+	+	+	+	+	+	+	+	+	+	-	-	31
GCA_002213705.1	292	8	+	+	+	+	+	+	+	+	+	+	+	+	+	+	+	+	+	+	+	+	-	-	-	-	-	-	-	-	+	+	+	+	+	+	+	+	+	+	+	-	-	31
GCA_002213725.1	292	8	+	+	+	+	+	+	+	+	+	+	+	+	+	+	+	+	+	+	+	+	-	-	-	-	-	-	-	-	+	+	+	+	+	+	+	+	+	+	+	-	-	31
GCA_002213905.1	120	8	+	+	+	+	+	+	+	+	+	+	+	+	+	+	+	+	+	+	+	+	-	-	-	-	-	-	-	-	+	+	+	+	+	+	+	+	+	+	+	-	-	31
GCA_002214045.1	292	8	+	+	+	+	+	+	+	+	+	+	+	+	+	+	+	+	+	+	+	+	-	-	-	-	-	-	-	-	+	+	+	+	+	+	+	+	+	+	+	-	-	31
GCA_014983945.1	8	8	+	+	+	+	+	+	+	+	+	+	+	+	+	+	+	+	+	+	+	+	-	-	-	-	-	-	-	-	+	+	+	+	+	+	+	+	+	+	+	-	-	31
GCA_014987905.1	8	8	+	+	+	+	+	+	+	+	+	+	+	+	+	+	+	+	+	+	+	+	-	-	-	-	-	-	-	-	+	+	+	+	+	+	+	+	+	+	+	-	-	31
GCA_015583955.1	8	8	+	+	+	+	+	+	+	+	+	+	+	+	+	+	+	+	+	+	+	+	-	-	-	-	-	-	-	-	+	+	+	+	+	+	+	+	+	+	+	-	-	31
GCA_018336635.1	8	8	+	+	+	+	+	+	+	+	+	+	+	+	+	+	+	+	+	+	+	+	-	-	-	-	-	-	-	-	+	+	+	+	+	+	+	+	+	+	+	-	-	31
GCA_018604305.1	8	8	+	+	+	+	+	+	+	+	+	+	+	+	+	+	+	+	+	+	+	+	-	-	-	-	-	-	-	-	+	+	+	+	+	+	+	+	+	+	+	-	-	31
GCA_000168575.2	9	9	+	+	+	+	+	+	+	+	+	+	+	+	+	+	+	+	+	+	+	+	-	-	-	-	-	-	-	-	+	+	+	+	+	+	+	+	+	+	+	-	+	32
GCA_000196035.1-EGDe	35	9	+	+	+	+	+	+	+	+	+	+	+	+	+	+	+	+	+	+	+	+	-	-	-	-	-	-	-	-	+	+	+	+	+	+	+	+	+	+	+	-	+	32
GCA_000210815.2	122	9	+	+	+	+	+	+	+	+	+	+	+	+	+	+	+	+	+	+	+	+	-	-	-	-	-	-	-	-	+	+	+	+	+	+	+	+	+	+	+	-	+	32
GCA_000307005.1	9	9	+	+	+	+	+	+	+	+	+	+	+	+	+	+	+	+	+	+	+	+	-	-	-	-	-	-	-	-	+	+	+	+	+	+	+	+	+	+	+	-	+	32
GCA_002213745.1	9	9	+	+	+	+	+	+	+	+	+	+	+	+	+	+	+	+	+	+	+	+	-	-	-	-	-	-	-	-	+	+	+	+	+	+	+	+	+	+	+	-	+	32
GCA_002213765.1	9	9	+	+	+	+	+	+	+	+	+	+	+	+	+	+	+	+	+	+	+	+	-	-	-	-	-	-	-	-	+	+	+	+	+	+	+	+	+	+	+	-	+	32
GCA_002213785.1	9	9	+	+	+	+	+	+	+	+	+	+	+	+	+	+	+	+	+	+	+	+	-	-	-	-	-	-	-	-	+	+	+	+	+	+	+	+	+	+	+	-	+	32
GCA_002557735.1	9	9	+	+	+	+	+	+	+	+	+	+	+	+	+	+	+	+	+	+	+	+	-	-	-	-	-	-	-	-	+	+	+	+	+	+	+	+	+	+	+	-	+	32
GCA_002557815.1	9	9	+	+	+	+	+	+	+	+	+	+	+	+	+	+	+	+	+	+	+	+	-	-	-	-	-	-	-	-	+	+	+	+	+	+	+	+	+	+	+	-	+	32
GCA_002831485.1	9	9	+	+	+	+	+	+	+	+	+	+	+	+	+	+	+	+	+	+	+	+	-	-	-	-	-	-	-	-	+	+	+	+	+	+	+	+	+	+	+	-	+	32
GCA_002843525.1	9	9	+	+	+	+	+	+	+	+	+	+	+	+	+	+	+	+	+	+	+	+	-	-	-	-	-	-	-	-	+	+	+	+	+	+	+	+	+	+	+	-	+	32
GCA_002848425.1	9	9	+	+	+	+	+	+	+	+	+	+	+	+	+	+	+	+	+	+	+	+	-	-	-	-	-	-	-	-	+	+	+	+	+	+	+	+	+	+	+	-	+	32
GCA_002848465.1	9	9	+	+	+	+	+	+	+	+	+	+	+	+	+	+	+	+	+	+	+	+	-	-	-	-	-	-	-	-	+	+	+	+	+	+	+	+	+	+	+	-	+	32
GCA_002848485.1	9	9	+	+	+	+	+	+	+	+	+	+	+	+	+	+	+	+	+	+	+	+	-	-	-	-	-	-	-	-	+	+	+	+	+	+	+	+	+	+	+	-	+	32
GCA_002848505.1	9	9	+	+	+	+	+	+	+	+	+	+	+	+	+	+	+	+	+	+	+	+	-	-	-	-	-	-	-	-	+	+	+	+	+	+	+	+	+	+	+	-	+	32
GCA_002969195.1	477	9	+	+	+	+	+	+	+	+	+	+	+	+	+	+	+	+	+	+	+	+	-	-	-	-	-	-	-	-	+	+	+	+	+	+	+	+	+	+	+	-	+	32
GCA_003032075.1	510	9	+	+	+	+	+	+	+	+	+	+	+	+	+	+	+	+	+	+	+	+	-	-	-	-	-	-	-	-	+	+	+	+	+	+	+	+	+	+	+	-	+	32
GCA_003043895.1	9	9	+	+	+	+	+	+	+	+	+	+	+	+	+	+	+	+	+	+	+	+	-	-	-	-	-	-	-	-	+	+	+	+	+	+	+	+	+	+	+	-	+	32
GCA_009664775.1	122	9	+	+	+	+	+	+	+	+	+	+	+	+	+	+	+	+	+	+	+	+	-	-	-	-	-	-	-	-	+	+	+	+	+	+	+	+	+	+	+	-	+	32
GCA_009866885.1	35	9	+	+	+	+	+	+	+	+	+	+	+	+	+	+	+	+	+	+	+	+	-	-	-	-	-	-	-	-	+	+	+	+	+	+	+	+	+	+	+	-	+	32
GCA_016801005.1	9	9	+	+	+	+	+	+	+	+	+	+	+	+	+	+	+	+	+	+	+	+	-	-	-	-	-	-	-	-	+	+	+	+	+	+	+	+	+	+	+	-	+	32
GCA_018279465.1	35	9	+	+	+	+	+	+	+	+	+	+	+	+	+	+	+	+	+	+	+	+	-	-	-	-	-	-	-	-	+	+	+	+	+	+	+	+	+	+	+	-	+	32
GCA_018310555.1	9	9	+	+	+	+	+	+	+	+	+	+	+	+	+	+	+	+	+	+	+	+	-	-	-	-	-	-	-	-	+	+	+	+	+	+	+	+	+	+	+	-	+	32
GCA_021378215.1	9	9	+	+	+	+	+	+	+	+	+	+	+	+	+	+	+	+	+	+	+	+	-	-	-	-	-	-	-	-	+	+	+	+	+	+	+	+	+	+	+	-	+	32
GCA_000168635.2	11	11	+	+	+	+	+	+	+	+	+	+	+	+	+	+	+	-	+	+	+	+	-	-	-	-	-	-	-	-	+	+	+	+	+	+	+	+	+	+	+	-	+	31
GCA_000306985.1	91	14	+	+	+	+	+	+	+	+	+	+	+	+	+	+	+	+	+	+	+	+	-	-	-	-	-	-	-	-	+	+	+	+	+	+	+	+	+	+	+	-	+	32
GCA_009664755.1	14	14	+	+	+	+	+	+	+	+	+	+	+	+	+	+	+	-	-	+	+	+	-	-	-	-	-	-	-	-	+	+	+	+	+	+	+	+	+	+	+	-	+	30
GCA_016757715.1	365	14	+	+	+	+	+	+	+	+	+	+	+	+	+	+	+	+	+	+	+	+	-	-	-	-	-	-	-	-	+	+	+	+	+	+	+	+	+	+	+	-	+	32
GCA_016775725.1	91	14	+	+	+	+	+	+	+	+	+	+	+	+	+	+	+	+	+	+	+	+	-	-	-	-	-	-	-	-	+	+	+	+	+	+	+	+	+	+	+	-	+	32
GCA_018336655.1	14	14	+	+	+	+	+	+	+	+	+	+	+	+	+	+	+	-	-	+	+	+	-	-	-	-	-	-	-	-	+	+	+	+	+	+	+	+	+	+	+	-	+	30
GCA_018604245.1	14	14	+	+	+	+	+	+	+	+	+	+	+	+	+	+	+	-	-	+	+	+	-	-	-	-	-	-	-	-	+	+	+	+	+	+	+	+	+	+	+	-	+	30
GCA_018604325.1	14	14	+	+	+	+	+	+	+	+	+	+	+	+	+	+	+	-	-	+	+	+	-	-	-	-	-	-	-	-	+	+	+	+	+	+	+	+	+	+	+	-	+	30
GCA_001483425.1	18	18	+	+	+	+	+	+	+	+	+	+	+	+	+	+	+	+	+	+	+	+	-	-	-	-	-	-	-	-	+	+	+	+	+	+	+	+	+	+	+	-	+	32
GCA_002105655.1	18	18	+	+	+	+	+	+	+	+	+	+	+	+	+	+	+	+	+	+	+	+	-	-	-	-	-	-	-	-	+	+	+	+	+	+	+	+	+	+	+	-	+	32
GCA_018604205.1	18	18	+	+	+	+	+	+	+	+	+	+	+	+	+	+	+	+	+	+	+	+	-	-	-	-	-	-	-	-	+	+	+	+	+	+	+	+	+	+	+	-	+	32
GCA_018604265.1	18	18	+	+	+	+	+	+	+	+	+	+	+	+	+	+	+	+	+	+	+	+	-	-	-	-	-	-	-	-	+	+	+	+	+	+	+	+	+	+	+	-	+	32
GCA_018735945.1	18	18	+	+	+	+	+	+	+	+	+	+	+	+	+	+	+	+	+	+	+	+	-	-	-	-	-	-	-	-	+	+	+	+	+	+	+	+	+	+	+	-	+	32
GCA_001027065.1	378	19	+	+	+	+	+	+	+	+	+	+	+	+	+	+	+	+	+	+	+	+	-	-	-	-	-	-	-	-	+	+	+	+	+	+	+	+	+	+	+	-	-	31
GCA_008807895.1	21	21	+	+	+	+	+	+	+	+	+	+	+	+	+	+	+	+	+	+	+	+	-	-	-	-	-	-	-	-	+	+	+	+	+	+	+	+	+	+	+	-	-	31
GCA_001483405.1	26	26	+	+	+	+	+	+	+	+	+	+	+	+	+	+	+	+	+	+	+	+	-	-	-	-	-	-	-	-	+	+	+	+	+	+	+	+	+	+	+	-	+	32
GCA_001027125.1	29	29	+	+	+	+	+	+	+	+	+	+	+	+	+	+	+	+	+	+	+	+	-	-	-	-	-	-	-	-	+	+	+	+	+	+	+	+	+	+	+	-	-	31
GCA_002105695.1	29	29	+	+	+	+	+	+	+	+	+	+	+	+	+	+	+	+	+	+	+	+	-	-	-	-	-	-	-	-	+	+	+	+	+	+	+	+	+	+	+	-	-	31
GCA_016728025.1	427	29	-	+	+	+	+	+	+	+	+	+	+	+	+	+	+	+	+	+	+	+	-	-	-	-	-	-	-	-	+	+	+	+	+	+	+	+	+	+	+	-	-	30
GCA_002116675.1	626	33	-	-	-	+	+	+	+	+	+	+	+	+	+	+	+	-	+	-	+	-	-	-	-	-	-	-	-	-	+	+	+	+	+	+	+	+	+	+	+	+	-	26
GCA_001005985.1	37	37	+	+	+	+	+	+	+	+	+	+	+	+	+	+	+	+	+	+	+	+	-	-	-	-	-	-	-	-	+	+	+	+	+	+	+	+	+	+	+	-	-	31
GCA_002213805.1	37	37	+	+	+	+	+	+	+	+	+	+	+	+	+	+	+	+	+	+	+	+	-	-	-	-	-	-	-	-	+	+	+	+	+	+	+	+	+	+	+	-	-	31
GCA_002213825.1	37	37	+	+	+	+	+	+	+	+	+	+	+	+	+	+	+	+	+	+	+	+	-	-	-	-	-	-	-	-	+	+	+	+	+	+	+	+	+	+	+	-	-	31
GCA_000021185.1	201	69	-	-	-	+	+	+	+	+	+	+	+	+	+	+	-	-	-	+	+	-	-	-	-	-	-	-	-	-	-	+	+	+	+	+	+	+	+	+	+	-	-	23
GCA_000209755.1	201	69	-	-	-	+	+	+	+	+	+	+	+	+	+	+	-	-	-	+	+	-	-	-	-	-	-	-	-	-	-	+	+	+	+	+	+	+	+	+	+	-	-	23
GCA_000218305.1	201	69	-	-	-	+	+	+	+	+	+	+	+	+	+	+	-	-	-	+	+	-	-	-	-	-	-	-	-	-	-	+	+	+	+	+	+	+	+	+	+	-	-	23
GCA_001188655.1	202	69	-	-	-	+	+	+	+	+	+	+	+	+	+	+	-	-	-	+	+	-	-	-	-	-	-	-	-	-	-	+	+	+	+	+	+	+	+	+	+	-	-	23
GCA_010443035.1	201	69	-	-	-	+	+	+	+	+	+	+	+	+	+	+	-	-	-	+	+	-	-	-	-	-	-	-	-	-	-	+	+	+	+	+	+	+	+	+	+	-	-	23
GCA_002043045.1	87	87	+	+	+	+	+	+	+	+	+	+	+	+	+	+	+	+	+	+	+	+	-	-	-	-	-	-	-	-	+	+	+	+	+	+	+	+	+	+	+	-	+	32
GCA_014843335.1	87	87	+	+	+	+	+	+	+	+	+	+	+	+	+	+	+	+	+	+	+	+	-	-	-	-	-	-	-	-	+	+	+	+	+	+	+	+	+	+	+	-	+	32
GCA_016802645.1	87	87	+	+	+	+	+	+	+	+	+	+	+	+	+	+	+	+	+	+	+	+	-	-	-	-	-	-	-	-	+	+	+	+	+	+	+	+	+	+	+	-	+	32
GCA_003031955.1	222	90	+	+	+	+	+	+	+	+	+	+	+	+	+	+	+	+	+	+	+	+	-	-	-	-	-	-	-	-	+	+	+	+	+	+	+	+	+	+	+	-	+	32
GCA_003031935.1	101	101	+	+	+	+	+	+	+	+	+	+	+	+	+	+	+	+	+	+	+	+	-	-	-	-	-	-	-	-	+	+	+	+	+	+	+	+	+	+	+	-	+	32
GCA_004771195.1	101	101	+	+	+	+	+	+	+	+	+	+	+	+	+	+	+	+	+	+	+	+	-	-	-	-	-	-	-	-	+	+	+	+	+	+	+	+	+	+	+	-	+	32
GCA_018604285.1	101	101	+	+	+	+	+	+	+	+	+	+	+	+	+	+	+	+	+	+	+	+	-	-	-	-	-	-	-	-	+	+	+	+	+	+	+	+	+	+	+	-	+	32
GCA_000577745.1	121	121	-	+	+	+	+	+	+	+	+	+	+	+	+	+	+	-	-	+	+	+	-	-	-	-	-	-	-	-	+	+	+	+	+	+	+	+	+	+	+	-	+	29
GCA_003030165.1	121	121	-	+	+	+	+	+	+	+	+	+	+	+	+	+	+	-	-	+	+	+	-	-	-	-	-	-	-	-	+	+	+	+	+	+	+	+	+	+	+	-	+	29
GCA_018604225.1	121	121	-	+	+	+	+	+	+	+	+	+	+	+	+	+	+	-	-	+	+	+	-	-	-	-	-	-	-	-	+	+	+	+	+	+	+	+	+	+	+	-	+	29
GCA_000307065.1	71	131	+	-	-	+	+	+	+	+	+	+	+	+	+	+	-	-	+	+	+	-	-	-	-	-	-	-	-	-	+	+	+	+	+	+	+	+	+	+	+	-	-	26
GCA_001454865.1	71	131	+	-	-	+	+	+	+	+	+	+	+	+	+	+	-	-	+	+	+	-	-	-	-	-	-	-	-	-	+	+	+	+	+	+	+	+	+	+	+	-	-	26
GCA_001454885.1	71	131	+	-	-	+	+	+	+	+	+	+	+	+	+	+	-	-	+	+	+	-	-	-	-	-	-	-	-	-	+	+	+	+	+	+	+	+	+	+	+	-	-	26
GCA_000168595.2	155	155	+	+	+	+	+	+	+	+	+	+	+	+	+	+	+	+	+	+	+	+	-	-	-	-	-	-	-	-	+	+	+	+	+	+	+	+	+	+	+	-	+	32
GCA_000438605.1	155	155	+	+	+	+	+	+	+	+	+	+	+	+	+	+	+	+	+	+	+	+	-	-	-	-	-	-	-	-	+	+	+	+	+	+	+	+	+	+	+	-	+	32
GCA_002105615.1	155	155	+	+	+	+	+	+	+	+	+	+	+	+	+	+	+	+	+	+	+	+	-	-	-	-	-	-	-	-	+	+	+	+	+	+	+	+	+	+	+	-	+	32
GCA_003999665.1	155	155	+	+	+	+	+	+	+	+	+	+	+	+	+	+	+	+	+	+	+	+	-	-	-	-	-	-	-	-	+	+	+	+	+	+	+	+	+	+	+	-	+	32
GCA_009664735.1	155	155	+	+	+	+	+	+	+	+	+	+	+	+	+	+	+	+	+	+	+	+	-	-	-	-	-	-	-	-	+	+	+	+	+	+	+	+	+	+	+	-	+	32
GCA_003031975.1	199	199	+	+	+	+	+	+	+	+	+	+	+	+	+	+	+	+	+	+	+	+	-	-	-	-	-	-	-	-	+	+	+	+	+	+	+	+	+	+	+	-	+	32
GCA_022220785.1	230	199	+	+	+	+	+	+	+	+	+	+	+	+	+	+	+	+	+	+	+	+	-	-	-	-	-	-	-	-	+	+	+	+	+	+	+	+	+	+	+	-	+	32
GCA_001644625.1	204	204	+	+	+	+	+	+	+	+	+	+	+	+	+	+	+	+	+	+	+	+	-	-	-	-	-	-	-	-	+	+	+	+	+	+	+	+	+	+	+	-	-	31
GCA_013389395.1	204	204	+	+	+	+	+	+	+	+	+	+	+	+	+	+	+	+	+	+	+	+	-	-	-	-	-	-	-	-	+	+	+	+	+	+	+	+	+	+	+	-	-	31
GCA_001998985.1	217	217	+	-	-	+	+	+	+	+	+	+	-	+	+	+	+	+	-	+	+	+	+	+	+	+	+	+	+	+	+	+	+	+	+	+	+	+	+	+	+	-	+	36
GCA_013122235.1	218	218	-	-	-	+	+	+	+	+	+	+	+	+	+	+	+	+	-	+	+	+	+	+	+	+	+	+	+	+	+	+	+	+	+	+	+	+	+	+	+	-	+	36
GCA_002220325.1	224	224	-	+	+	+	+	+	+	+	+	+	+	+	+	+	+	+	-	+	+	+	+	+	+	+	+	+	+	+	+	+	+	+	+	+	+	+	+	+	+	-	+	38
GCA_016767835.1	224	225	-	+	+	+	+	+	+	+	+	+	+	+	+	+	+	+	-	+	+	+	+	+	+	+	+	+	+	+	+	+	+	+	+	+	+	+	+	+	+	-	+	38
GCA_001188045.2	288	288	-	+	+	+	+	+	+	+	+	+	+	+	+	+	+	+	-	+	+	+	+	+	+	+	+	+	+	+	+	+	+	+	+	+	+	+	+	+	+	-	+	38
GCA_001999125.1	321	321	+	+	+	+	+	+	+	+	+	+	+	+	+	+	+	+	+	+	+	+	-	-	-	-	-	-	-	-	+	+	+	+	+	+	+	+	+	+	+	-	-	31
GCA_002105635.1	321	321	+	+	+	+	+	+	+	+	+	+	+	+	+	+	+	+	+	+	+	+	-	-	-	-	-	-	-	-	+	+	+	+	+	+	+	+	+	+	+	-	-	31
GCA_000306905.1	617	344	-	+	+	+	+	+	+	+	+	+	+	+	+	+	+	+	-	+	+	+	-	-	-	-	-	-	-	-	+	+	+	+	+	+	+	+	+	+	+	-	+	30
GCA_002213505.1	388	388	+	-	-	+	+	+	+	+	+	+	+	+	+	+	+	-	-	+	+	+	-	-	-	-	-	-	-	-	+	+	+	+	+	+	+	+	+	+	+	-	+	28
GCA_002213965.1	388	388	+	-	-	+	+	+	+	+	+	+	+	+	+	+	+	-	-	+	+	+	-	-	-	-	-	-	-	-	+	+	+	+	+	+	+	+	+	+	+	-	+	28
GCA_018672415.1	398	398	+	+	+	+	+	+	+	+	+	+	+	+	+	+	+	+	+	+	+	+	-	-	-	-	-	-	-	-	+	+	+	+	+	+	+	+	+	+	+	-	+	32
GCA_004768685.1	403	403	+	+	+	+	+	+	+	+	+	+	+	+	+	+	+	+	+	+	+	+	-	-	-	-	-	-	-	-	+	+	+	+	+	+	+	+	+	+	+	-	-	31
GCA_000438645.1	394	415	+	+	+	+	+	+	+	+	+	+	+	+	+	+	+	+	+	+	+	+	-	-	-	-	-	-	-	-	+	+	+	+	+	+	+	+	+	+	+	-	+	32
GCA_002213845.1	394	415	+	+	+	+	+	+	+	+	+	+	+	+	+	+	+	+	+	+	+	+	-	-	-	-	-	-	-	-	+	+	+	+	+	+	+	+	+	+	+	-	+	32
GCA_002213865.1	394	415	+	+	+	+	+	+	+	+	+	+	+	+	+	+	+	+	+	+	+	+	-	-	-	-	-	-	-	-	+	+	+	+	+	+	+	+	+	+	+	-	+	32
GCA_022682045.1	394	415	+	+	+	+	+	+	+	+	+	+	+	+	+	+	+	+	+	+	+	+	-	-	-	-	-	-	-	-	+	+	+	+	+	+	+	+	+	+	+	-	+	32
GCA_008807935.1	429	429	+	+	+	+	+	+	+	+	+	+	+	+	+	+	+	+	-	+	+	+	-	-	-	-	-	-	-	-	+	+	+	+	+	+	+	+	+	+	+	-	+	31
GCA_002101275.1	489	489	-	+	+	+	+	+	+	+	+	+	+	+	+	+	+	+	-	+	+	+	+	+	+	+	+	+	+	+	+	+	+	+	+	+	+	+	+	+	+	-	+	38
GCA_022220765.1	663	663	-	-	-	+	+	+	+	+	+	+	+	+	+	+	+	+	-	+	+	+	-	-	-	-	-	-	-	-	+	+	+	+	+	+	+	+	+	+	+	-	+	28
GCA_018966805.1	1069	1069	+	-	-	+	+	+	+	+	-	+	+	+	+	+	+	+	-	+	+	+	-	-	-	-	-	-	-	-	+	+	+	+	+	+	+	+	+	+	+	-	-	27
GCA_021391475.1	563	ST 563	-	-	-	+	+	+	+	+	-	+	+	+	+	+	+	-	-	+	+	-	-	-	-	-	-	-	-	-	-	+	+	+	+	+	+	+	+	+	+	-	-	23
GCA_002105715.1	1064	ST1064	-	+	+	+	+	+	+	+	+	+	+	+	+	+	+	-	+	+	+	+	-	-	-	-	-	-	-	-	+	+	+	+	+	+	+	+	+	+	+	-	+	30
GCA_015689035.1	1194	ST1194	-	-	-	+	+	+	+	+	-	+	+	+	+	+	-	-	+	+	+	+	-	-	-	-	-	-	-	-	+	+	+	+	+	+	+	+	+	+	+	-	+	26
GCA_021391455.1	13	ST13	+	+	+	+	+	+	+	+	+	+	+	+	+	+	+	+	+	+	+	-	-	-	-	-	-	-	-	-	+	+	+	+	+	+	+	+	+	+	+	-	-	30
GCA_014843315.1	569	ST569	-	-	-	+	+	+	+	+	-	+	+	+	+	+	+	-	-	+	+	-	-	-	-	-	-	-	-	-	-	+	+	+	+	+	+	+	+	+	+	-	-	23
	1		1	2	3	4	5	6	7	8	9	10	11	12	13	14	15	16	17	18	19	20	21	22	23	24	25	26	27	28	29	30	31	32	33	34	35	36	37	38	39	40	41
			+	2	3	4	5	6	7	8	9	+-	++	2	3	4	5	6	7	8	9	2-	2+	22	23	24	25	26	27	28	29	3-	3+	32	33	34	35	36	37	38	39	4-	4+

## Sheet: Supplementary Table S3
gbk_Accession	ST	CC	bapL	inlL	lmo0673	recO	lmo2504	luxS
GCA_000008285.1	1	1	-	-	+	+	+	+
GCA_000307615.1	73	1	-	-	+	+	+	+
GCA_000318055.1	1	1	-	-	+	+	+	+
GCA_000438665.2	1	1	-	-	+	+	+	+
GCA_000513615.1	1	1	-	-	+	+	+	+
GCA_000568935.1	79	1	-	-	+	+	+	+
GCA_000600015.1	1	1	-	-	+	+	+	+
GCA_000800335.1	1	1	-	-	+	+	+	+
GCA_001454845.1	73	1	-	-	+	+	+	+
GCA_002213885.1	1	1	-	-	+	+	+	+
GCA_002213925.1	1	1	-	-	+	+	+	+
GCA_002213945.1	1	1	-	-	+	+	+	+
GCA_002213985.1	1	1	-	-	+	+	+	+
GCA_002214005.1	1	1	-	-	+	+	+	+
GCA_002214065.1	1	1	-	-	+	+	+	+
GCA_003409075.1	328	1	-	-	+	+	+	+
GCA_003433415.1	308	1	-	-	+	+	+	+
GCA_003722375.1	1	1	-	-	+	+	+	+
GCA_006364035.1	449	1	-	-	+	+	+	+
GCA_016775745.1	1	1	-	-	+	+	+	+
GCA_016775765.1	1	1	-	-	+	+	+	+
GCA_018106265.1	515	1	-	-	+	+	+	+
GCA_018336715.1	1	1	-	-	+	+	+	+
GCA_018736025.1	1	1	-	-	+	+	+	+
GCA_900275645.1	1	1	-	+	+	+	+	+
GCA_000195395.6	2	2	-	-	+	+	+	+
GCA_000307025.1	2	2	-	-	+	+	+	+
GCA_001454905.1	2	2	-	-	+	+	+	+
GCA_001454925.1	290	2	-	-	+	+	+	+
GCA_001889585.2	145	2	-	-	+	+	+	+
GCA_001889645.2	2	2	-	-	+	+	+	+
GCA_001999045.1	2	2	-	-	+	+	+	+
GCA_002025165.1	2	2	-	-	+	+	+	+
GCA_003030405.1	2	2	-	-	+	+	+	+
GCA_003031895.1	145	2	-	-	+	+	+	+
GCA_003031915.1	2	2	-	-	+	+	+	+
GCA_003032055.1	2	2	-	-	+	+	+	+
GCA_003390475.1	145	2	-	-	+	+	+	+
GCA_006364655.1	145	2	-	-	+	+	+	+
GCA_009866905.1	290	2	-	-	+	+	+	+
GCA_014983505.1	2	2	-	-	+	+	+	+
GCA_018336755.1	2	2	-	-	+	+	+	+
GCA_018336775.1	2	2	-	-	+	+	+	+
GCA_022869685.1	145	2	-	-	+	+	+	+
GCA_000197755.2	66	3	-	-	+	+	+	+
GCA_000438585.1	3	3	-	-	+	+	+	+
GCA_000438685.2	3	3	-	-	+	+	+	+
GCA_004142705.2	3	3	-	-	+	+	+	+
GCA_014843275.1	3	3	-	-	+	+	+	+
GCA_023515845.1	3	3	-	-	+	+	+	+
GCA_000026705.1	4	4	-	-	+	+	+	+
GCA_000258905.1	4	4	-	-	+	+	+	+
GCA_000307085.1	4	4	-	-	+	+	+	+
GCA_000950775.1	4	4	-	-	+	+	+	+
GCA_008807955.1	219	4	-	-	+	+	+	+
GCA_018966765.1	4	4	-	-	+	+	+	+
GCA_900231485.1	4	4	-	+	+	+	+	+
GCA_000438625.1	5	5	-	-	+	+	+	+
GCA_001005925.2	5	5	-	-	+	+	+	+
GCA_001027165.1	5	5	-	-	+	+	+	+
GCA_001548585.2	5	5	-	-	+	+	+	+
GCA_001548635.2	5	5	-	-	+	+	+	+
GCA_001908335.2	5	5	-	-	+	+	+	+
GCA_002208215.1	5	5	-	-	+	+	+	+
GCA_002214085.1	5	5	-	-	+	+	+	+
GCA_002214105.1	5	5	-	-	+	+	+	+
GCA_002285655.1	5	5	-	-	+	+	+	+
GCA_002285835.1	5	5	-	-	+	+	+	+
GCA_009648695.1	5	5	-	-	+	+	+	+
GCA_016800985.1	5	5	-	-	+	+	+	+
GCA_902385845.1	5	5	-	-	+	+	+	+
GCA_000195435.4	6	6	-	-	+	+	+	+
GCA_000438705.2	6	6	-	-	+	+	+	+
GCA_000438725.2	6	6	-	-	+	+	+	+
GCA_000438745.2	6	6	-	-	+	+	+	+
GCA_000681515.2	6	6	-	-	+	+	+	+
GCA_000808055.1	6	6	-	-	+	+	+	+
GCA_001188025.2	6	6	-	-	+	+	+	+
GCA_001999165.1	6	6	-	-	+	+	+	+
GCA_004101665.1	6	6	-	-	+	+	+	+
GCA_004501425.3	6	6	-	-	+	+	+	+
GCA_004638545.3	6	6	-	-	+	+	+	+
GCA_013137935.1	6	6	-	-	+	+	+	+
GCA_013177375.1	6	6	-	-	+	+	+	+
GCA_013177395.1	6	6	-	-	+	+	+	+
GCA_013177415.1	6	6	-	-	+	+	+	+
GCA_014334275.1	6	6	-	-	+	+	+	+
GCA_014983645.1	6	6	-	-	+	+	+	+
GCA_018604185.1	6	6	-	-	+	+	+	+
GCA_905219375.1	6	6	-	+	+	+	+	+
GCA_905219385.1	6	6	-	-	+	+	+	+
GCA_000168695.2	85	7	-	+	+	+	+	+
GCA_000307045.1	12	7	-	+	+	+	+	+
GCA_000568475.1	12	7	-	+	+	+	+	+
GCA_000582845.1	12	7	-	+	+	+	+	+
GCA_001027085.1	7	7	-	+	+	+	+	+
GCA_001027205.1	7	7	-	+	+	+	+	+
GCA_001551855.1	7	7	-	+	+	+	+	+
GCA_001596775.2	7	7	-	+	+	+	+	+
GCA_002214125.1	7	7	-	+	+	+	+	+
GCA_002214145.1	7	7	-	+	+	+	+	+
GCA_003144075.1	7	7	-	+	+	+	+	+
GCA_003900515.2	7	7	-	+	+	+	+	+
GCA_004763665.2	7	7	-	+	+	+	+	+
GCA_014304675.1	7	7	-	+	+	+	+	+
GCA_014304695.1	7	7	-	+	+	+	+	+
GCA_014304775.1	7	7	-	+	+	+	+	+
GCA_014843295.1	12	7	-	+	+	+	+	+
GCA_018336695.1	7	7	-	+	+	+	+	+
GCA_018336735.1	7	7	-	+	+	+	+	+
GCA_018336795.1	7	7	-	+	+	+	+	+
GCA_022220745.1	7	7	-	+	+	+	+	+
GCA_900187225.1	107	7	-	-	+	+	+	+
GCA_900637775.1	12	7	-	-	+	+	+	+
GCA_900637785.1	12	7	-	-	+	+	+	+
GCA_000022925.1	120	8	-	-	+	+	+	+
GCA_000093125.2	292	8	-	-	+	+	+	+
GCA_000513595.1	292	8	-	-	+	+	+	+
GCA_000513635.1	292	8	-	-	+	+	+	+
GCA_000513655.1	292	8	-	-	+	+	+	+
GCA_000513675.1	120	8	-	-	+	+	+	+
GCA_000513695.1	120	8	-	-	+	+	+	+
GCA_000613085.1	8	8	-	-	+	+	+	+
GCA_001483445.1	8	8	-	-	+	+	+	+
GCA_001513695.1	8	8	-	-	+	+	+	+
GCA_001913195.1	120	8	-	-	+	+	+	+
GCA_001952735.1	120	8	-	-	+	+	+	+
GCA_001952755.1	292	8	-	-	+	+	+	+
GCA_001952775.1	292	8	-	-	+	+	+	+
GCA_001952795.1	120	8	-	-	+	+	+	+
GCA_001999025.1	120	8	-	-	+	+	+	+
GCA_002213545.1	120	8	-	-	+	+	+	+
GCA_002213565.1	292	8	-	-	+	+	+	+
GCA_002213585.1	292	8	-	-	+	+	+	+
GCA_002213605.1	292	8	-	-	+	+	+	+
GCA_002213625.1	120	8	-	-	+	+	+	+
GCA_002213645.1	120	8	-	-	+	+	+	+
GCA_002213665.1	120	8	-	-	+	+	+	+
GCA_002213685.1	120	8	-	-	+	+	+	+
GCA_002213705.1	292	8	-	-	+	+	+	+
GCA_002213725.1	292	8	-	-	+	+	+	+
GCA_002213905.1	120	8	-	-	+	+	+	+
GCA_002214045.1	292	8	-	-	+	+	+	+
GCA_014983945.1	8	8	-	-	+	+	+	+
GCA_014987905.1	8	8	-	-	+	+	+	+
GCA_015583955.1	8	8	-	-	+	+	+	+
GCA_018336635.1	8	8	-	-	+	+	+	+
GCA_018604305.1	8	8	-	-	+	+	+	+
GCA_000168575.2	9	9	+	+	+	+	+	+
GCA_000196035.1-EGDe	35	9	+	+	+	+	+	+
GCA_000210815.2	122	9	+	+	+	+	+	+
GCA_000307005.1	9	9	+	+	+	+	+	+
GCA_002213745.1	9	9	+	+	+	+	+	+
GCA_002213765.1	9	9	+	+	+	+	+	+
GCA_002213785.1	9	9	+	+	+	+	+	+
GCA_002557735.1	9	9	+	+	+	+	+	+
GCA_002557815.1	9	9	+	+	+	+	+	+
GCA_002831485.1	9	9	+	+	+	+	+	+
GCA_002843525.1	9	9	+	+	+	+	+	+
GCA_002848425.1	9	9	+	+	+	+	+	+
GCA_002848465.1	9	9	+	+	+	+	+	+
GCA_002848485.1	9	9	+	+	+	+	+	+
GCA_002848505.1	9	9	+	+	+	+	+	+
GCA_002969195.1	477	9	+	+	+	+	+	+
GCA_003032075.1	510	9	+	+	+	+	+	+
GCA_003043895.1	9	9	+	+	+	+	+	+
GCA_009664775.1	122	9	+	+	+	+	+	+
GCA_009866885.1	35	9	+	+	+	+	+	+
GCA_016801005.1	9	9	+	+	+	+	+	+
GCA_018279465.1	35	9	+	+	+	+	+	+
GCA_018310555.1	9	9	+	+	+	+	+	+
GCA_021378215.1	9	9	+	+	+	+	+	+
GCA_000168635.2	11	11	+	-	+	+	+	+
GCA_000306985.1	91	14	-	-	+	+	+	+
GCA_009664755.1	14	14	+	-	+	+	+	+
GCA_016757715.1	365	14	+	+	+	+	+	+
GCA_016775725.1	91	14	-	-	+	+	+	+
GCA_018336655.1	14	14	+	-	+	+	+	+
GCA_018604245.1	14	14	+	-	+	+	+	+
GCA_018604325.1	14	14	+	-	+	+	+	+
GCA_001483425.1	18	18	-	+	+	+	+	+
GCA_002105655.1	18	18	-	+	+	+	+	+
GCA_018604205.1	18	18	-	+	+	+	+	+
GCA_018604265.1	18	18	-	+	+	+	+	+
GCA_018735945.1	18	18	-	+	+	+	+	+
GCA_001027065.1	378	19	-	+	+	+	+	+
GCA_008807895.1	21	21	-	+	+	+	+	+
GCA_001483405.1	26	26	-	+	+	+	+	+
GCA_001027125.1	29	29	-	+	+	+	+	+
GCA_002105695.1	29	29	-	+	+	+	+	+
GCA_016728025.1	427	29	-	+	+	+	+	+
GCA_002116675.1	626	33	-	-	+	+	+	+
GCA_001005985.1	37	37	-	+	+	+	+	+
GCA_002213805.1	37	37	-	+	+	+	+	+
GCA_002213825.1	37	37	-	+	+	+	+	+
GCA_000021185.1	201	69	-	-	+	+	+	+
GCA_000209755.1	201	69	-	-	+	+	+	+
GCA_000218305.1	201	69	-	-	+	+	+	+
GCA_001188655.1	202	69	-	-	+	+	+	+
GCA_010443035.1	201	69	-	-	+	+	+	+
GCA_002043045.1	87	87	-	-	+	+	+	+
GCA_014843335.1	87	87	-	-	+	+	+	+
GCA_016802645.1	87	87	-	-	+	+	+	+
GCA_003031955.1	222	90	+	-	+	+	+	+
GCA_003031935.1	101	101	-	-	+	+	+	+
GCA_004771195.1	101	101	-	-	+	+	+	+
GCA_018604285.1	101	101	-	-	+	+	+	+
GCA_000577745.1	121	121	+	-	+	+	+	+
GCA_003030165.1	121	121	+	-	+	+	+	+
GCA_018604225.1	121	121	+	-	+	+	+	+
GCA_000307065.1	71	131	-	-	+	+	+	+
GCA_001454865.1	71	131	-	-	+	+	+	+
GCA_001454885.1	71	131	-	-	+	+	+	+
GCA_000168595.2	155	155	-	+	+	+	+	+
GCA_000438605.1	155	155	-	+	+	+	+	+
GCA_002105615.1	155	155	-	+	+	+	+	+
GCA_003999665.1	155	155	-	+	+	+	+	+
GCA_009664735.1	155	155	-	+	+	+	+	+
GCA_003031975.1	199	199	-	-	+	+	+	+
GCA_022220785.1	230	199	-	-	+	+	+	+
GCA_001644625.1	204	204	+	+	+	+	+	+
GCA_013389395.1	204	204	+	+	+	+	+	+
GCA_001998985.1	217	217	-	-	+	+	+	+
GCA_013122235.1	218	218	-	-	+	+	+	+
GCA_002220325.1	224	224	-	-	+	+	+	+
GCA_016767835.1	224	225	-	-	+	+	+	+
GCA_001188045.2	288	288	-	-	+	+	+	+
GCA_001999125.1	321	321	+	+	+	+	+	+
GCA_002105635.1	321	321	+	+	+	+	+	+
GCA_000306905.1	617	344	-	-	+	+	+	+
GCA_002213505.1	388	388	-	-	+	+	+	+
GCA_002213965.1	388	388	-	-	+	+	+	+
GCA_018672415.1	398	398	-	+	+	+	+	+
GCA_004768685.1	403	403	-	+	+	+	+	+
GCA_000438645.1	394	415	-	+	+	+	+	+
GCA_002213845.1	394	415	-	+	+	+	+	+
GCA_002213865.1	394	415	-	+	+	+	+	+
GCA_022682045.1	394	415	-	+	+	+	+	+
GCA_008807935.1	429	429	-	-	+	+	+	+
GCA_002101275.1	489	489	-	-	+	+	+	+
GCA_022220765.1	663	663	-	-	+	+	+	+
GCA_018966805.1	1069	1069	-	-	+	+	+	+
GCA_021391475.1	563	ST 563	-	-	+	+	+	+
GCA_002105715.1	1064	ST1064	+	-	+	+	+	+
GCA_015689035.1	1194	ST1194	-	-	+	+	+	+
GCA_021391455.1	13	ST13	-	-	+	+	+	+
GCA_014843315.1	569	ST569	-	-	+	+	+	+

## Sheet: Supplementary Table S5
ID	CC	inlJ Identity (%)	actA_Identity (%)	inlF Identity (%)
Lm966	CC220	96.402	95.833	86.364
Lm974	CC121	96.831	98.67	0
Lm976	CC20	99.648	98.021	99.554
Lm1055	CC59	96.348	95.58	86.778
Lm1093	CC59	96.348	95.58	0
Lm1095	CC37	98.748	99.115	99.878
Lm1123	CC121	96.831	98.67	0
Lm1203	CC18	97.654	99.427	99.797
Lm1268	CC224	96.455	96.748	86.778
Lm1304	NOVEL	96.987	99.115	99.757
Lm1306	NOVEL	96.987	99.115	99.757
Lm1309	CC204	100	100	100
Lm1313	CC121	96.831	98.67	0
Lm1321	CC101	95.934	98.177	97.81
Lm1370	CC9	100	100	100
Lm1371	CC31	97.654	97.087	98.216
Lm1372	CC3	96.452	95.833	86.965
Lm1373	CC121	96.831	98.67	0
Lm1374	CC3	96.452	95.833	0
Lm1375	CC2	96.455	95.833	86.778
Lm1376	CC3	96.452	95.833	86.965
Lm1377	CC2	96.402	95.833	86.778
Lm1378	CC5	96.348	95.691	86.965
Lm1379	CC14	99.839	97.767	0
Lm1380	CC2	96.455	95.833	86.778
Lm1381	CC2	96.455	95.833	86.778
Lm1382	CC4	95.188	95.58	86.182
Lm1383	CC412	99.531	98.229	100
Lm1384	CC59	96.348	95.58	0
Lm1385	CC155	96.987	99.115	99.757
Lm1386	CC5	96.348	95.691	86.965
Lm1387	CC2	96.455	95.833	86.778
Lm1388	CC2	96.455	95.833	86.778
Lm1389	CC31	97.654	97.087	98.216
Lm1390	CC4	95.188	95.58	86.182
Lm1391	CC54	95.031	95.833	86.592
Lm1392	CC6	96.505	95	86.778
Lm1393	CC2	96.455	95.833	86.778
Lm1394	CC26	98.552	98.125	99.838
Lm1403	CC121	96.831	98.67	0
Lm1411	CC1	96.402	95.705	86.778
Lm1413	CC2	96.455	95.833	86.778
Lm1423	CC121	96.831	98.67	0
Lm1427	NOVEL	96.987	99.115	99.757
Lm1428	NOVEL	96.987	99.115	99.757
Lm1439	CC121	96.831	98.67	0
Lm1441	CC5	96.348	95.691	86.965
Lm1445	CC7	99.804	96.771	99.757
Lm1502	NOVEL	96.987	99.115	99.757
Lm1507	NOVEL	98.709	97.604	99.838
Lm1513	CC121	96.831	98.67	0
Lm1515	CC18	97.654	99.427	99.797
Lm1519	CC121	96.831	98.67	0
Lm1527	CC37	98.748	99.115	99.878
Lm1534	CC6	96.505	95	86.778
Lm1564	CC2	96.455	95.833	86.778
Lm1679	CC204	100	100	100
Lm1798	CC18	97.654	99.427	99.797
Lm1880	CC8	99.57	99.167	99.473
Lm1976	CC8	99.57	99.167	99.473
Lm1989	CC121	96.831	98.67	0
Lm1991	CC121	96.831	98.67	0
Lm2075	CC14	99.57	97.448	99.676
Lm2095	CC54	95.031	95.833	86.592
Lm2105	CC54	95.031	95.833	86.592
Lm2113	CC1	96.402	95.705	86.778
Lm2181	CC220	96.402	95.833	86.364
Lm2183	CC2	96.455	95.833	86.778
Lm2185	CC14	99.57	97.448	99.676
Lm2226	CC220	96.402	95.833	86.364
Lm2234	CC220	96.402	95.833	86.364
Lm2237	CC2	96.455	95.833	86.778
Lm2240	CC59	96.348	95.58	0
Lm2241	CC59	96.348	95.58	0
Lm2256	CC121	96.831	98.67	0
Lm2259	CC54	95.031	95.833	86.592
Lm2294	CC8	99.57	99.167	99.473
Lm2298	CC379	96.563	95.691	85.181
Lm2507	CC220	96.402	95.833	86.364
Lm3442	CC87	95.188	94.059	86.965
Lm3443	CC18	97.654	99.427	99.797
Lm3444	CC1	96.402	95.233	86.364
Lm3445	CC54	95.031	93.903	86.592
Lm3446	CC54	95.031	93.903	86.592
Lm3447	CC59	96.336	95.016	86.364
Lm3448	CC18	97.654	99.427	99.797
Lm6179	CC121	100	100	99.959
Lm10403S	CC7	99.804	96.771	99.757
Lm1513C	NOVEL	98.709	98.67	99.838
LmEGD-e	CC9	100	97.604	100
LmF1109-17	CC121	96.831	100	0
LmF111-17	CC121	96.831	98.67	0
LmF112-17	CC121	96.831	98.67	0
LmF114-17	CC121	96.831	98.67	0
LmF1209-16	CC121	96.831	98.67	0
LmF1221-16	CC121	96.831	98.67	0
LmF1230-16	CC121	96.831	98.67	0
LmF1524-16	CC5	96.348	95.691	86.545
LmF1644-17	CC5	96.348	95.691	86.545
LmF1646-17	CC121	96.831	98.67	0
LmF168-17	CC121	96.831	98.67	0
LmF1857-15	CC5	96.348	95.691	86.545
LmF1994-15	CC220	96.402	95.833	86.364
LmF2151-17	CC121	96.831	98.67	0
LmF2152-17	CC121	96.831	98.67	0
LmF2153-17	CC121	96.831	98.67	0
LmF2154-17	CC121	96.831	98.67	0
LmF2155-17	CC121	96.831	98.67	0
LmF2160-17	CC121	96.831	98.67	0
LmF2161-17	CC121	96.831	98.67	0
LmF2165-17	CC121	96.831	98.67	0
LmF2166-17	CC5	96.348	95.691	86.545
LmF2170-17	CC121	96.831	98.67	0
LmF2176-17	CC5	96.348	95.691	86.545
LmF2299-15	CC5	96.348	95.691	86.545
LmF2365	CC1	96.348	95.705	86.364
LmF340-17	CC121	96.831	98.67	0
LmF345-17	CC121	96.831	98.67	0
LmF347-16	CC5	96.348	95.691	86.545
LmF347-17	CC121	96.831	98.67	0
LmF348-17	CC121	96.831	98.67	0
LmF365-16	CC121	96.831	98.67	0
LmF671-16	CC5	96.348	95.691	86.545
LmF742-17	CC5	96.348	95.691	86.545
LmF991-16	CC5	96.348	95.691	86.545
LmMQ130026	CC1	96.402	95.705	86.364
LmMQ130029	CC1	96.402	95.705	86.364
LmMQ130032	CC1	96.402	95.705	86.364
LmMQ130033	CC54	95.031	95.833	86.182
LmMQ130037	CC18	97.654	99.427	99.797
LmMQ130042	CC1	96.348	95.705	86.364
LmMQ130058	CC6	96.505	95	86.364
LmMQ140011	CC101	95.934	98.281	97.77
LmMQ140012	CC101	95.934	98.281	97.77
LmMQ140025	CC1	96.402	95.705	86.364
LmMQ140029	CC7	99.804	96.771	99.757
LmMQ140030	CC4	95.188	95.58	86.182
LmMQ140031	CC1	96.402	95.705	86.364
LmMQ140032	CC90	99.296	98.281	97.81
LmMQ140033	CC1	96.402	95.705	86.364
LmMQ140034	CC121	96.778	98.67	0
LmMQ140035	CC121	96.778	98.67	0
LmMQ150001	CC37	98.748	99.115	99.878
LmMQ150004	CC54	95.031	95.833	86.182
LmMQ150005	CC6	96.505	95	86.364
LmMQ150007	CC101	95.934	98.177	97.81
LmMQ150008	CC101	95.934	98.177	97.81
LmMQ150011	CC20	99.648	98.021	99.554
LmMQ150012	CC6	96.505	95	86.364
LmMQ150013	CC2	96.455	95.833	86.364
